# Supplementary material for: What Mothers Know about Newborn Bloodspot Screening and the Sources They Use to Acquire This Knowledge: A Pilot Study in Flanders
Source: Children (Basel). 2023 Sep 18;10(9):1567. doi: 10.3390/children10091567 (PMC10529094; doi:10.3390/children10091567)
Supplement: Supplementary file 1 [file children-10-01567-s001.zip]

Archive with 1 entries (1 files):
- children-2602886-supplementary.pdf
